# Supplementary material for: HRPDviewer: human ribosome profiling data viewer
Source: Database (Oxford). 2018 Jul 11;2018:bay074. doi: 10.1093/database/bay074 (PMC6041748; doi:10.1093/database/bay074)
Supplement: Supplementary Data [file bay074_supp.zip]

Archive with 3 entries (3 files):
- Supplementary Figure 2.pdf
- Supplementary File 1.pdf
- Supplementary Figure 1.pdf
